# Supplementary material for: Case Study of Diesters of o-Phthalic Acid in Surface Waters with Background Levels of Pollution
Source: Toxics. 2023 Oct 19;11(10):869. doi: 10.3390/toxics11100869 (PMC10611372; doi:10.3390/toxics11100869)
Supplement: Supplementary file 1 [file toxics-11-00869-s001.zip]

Archive with 1 entries (1 files):
- toxics-2590620-supplementary.pdf
